# Supplementary material for: Impact of macroeconomic indicators and regime change on debt stress in Zambia
Source: PLoS One. 2024 Oct 7;19(10):e0311445. doi: 10.1371/journal.pone.0311445 (PMC11458046; doi:10.1371/journal.pone.0311445)
Supplement: S1 File — (XLSX) [file pone.0311445.s003.xlsx]

## Sheet: Data
Year	Debt	GDP	Inflation	FDI	Tax	LEND	Dum
1990	229.759	-0.481072	107.024	6.17006	19.4829	35.1042	0
1991	232.5	-0.0361334	97.6423	1.01576	17.4938	43	1
1992	233.732	-1.73092	165.707	1.41424	18.7109	54.5667	1
1993	214.607	6.79727	183.312	9.60438	15.0402	113.308	0
1994	199.056	-8.62544	54.6013	1.09385	17.2365	70.5583	0
1995	195.171	2.89767	34.9296	2.81062	15.6895	45.5333	0
1996	208.186	6.21855	43.0731	3.53328	16.1056	53.7833	0
1997	164.34	3.81401	24.4187	4.81957	16.0501	46.6917	0
1998	207.25	-0.385746	24.4585	5.59679	16.1882	31.8	0
1999	183.715	4.65019	26.7877	4.75871	16.9543	40.5167	0
2000	168.717	3.89732	26.0304	3.37996	16.495	38.8	0
2001	157.521	5.31687	21.3938	3.54139	16.5407	46.2333	1
2002	165.078	4.50601	22.2333	7.11494	15.44	45.198	1
2003	144.455	6.94497	21.4016	7.07893	14.8595	40.571	0
2004	129.503	7.0324	17.9678	5.85169	15.3171	30.7271	0
2005	69.7399	7.2356	18.3244	4.28403	14.7948	28.2092	0
2006	19.4658	7.90369	9.01957	4.82713	13.7115	23.1533	0
2007	22.002	8.35244	10.6573	9.41811	14.0825	18.8908	0
2008	18.1499	7.7739	12.4456	5.24051	13.2593	19.0642	1
2009	24.8163	9.22035	13.3953	4.53278	11.6875	22.0625	1
2010	23.1355	10.2982	8.50176	8.5332	12.8348	20.9167	0
2011	23.5292	5.56925	6.4294	4.72516	14.7159	18.8367	1
2012	24.9773	7.59738	6.5759	6.78938	14.8924	12.1508	1
2013	25.9878	5.05754	6.97768	7.48933	14.3471	9.52083	0
2014	37.4883	4.69328	7.80688	5.55543	15.761	11.5733	1
2015	60.5745	2.92038	10.1106	7.44742	14.394	13.25	1
2016	79.217	3.7551	17.8697	3.16252	13.3532	15.5	0
2017	97.4191	3.52586	6.57731	4.2805	15.1849	12.375	0
2018	96.6663	4.03449	7.49457	1.55232	16.5871	9.79167	0
2019	129.967	1.44131	9.15032	2.35092	16.6776	10.2917	0
2020	170.362	-2.78506	15.7331	1.35191	16.418	9.47917	0

## Sheet: Series-Metadata
Code	License Type	Indicator Name	Short definition	Long definition	Source	Topic	Dataset	Periodicity	Aggregation method	Statistical concept and methodology	Development relevance	Limitations and exceptions	General comments	License URL
DT.DOD.DECT.GN.ZS	CC BY-4.0	External debt stocks (% of GNI)	Total external debt stocks to gross national income.	Total external debt stocks to gross national income. Total external debt is debt owed to nonresidents repayable in currency, goods, or services. Total external debt is the sum of public, publicly guaranteed, and private nonguaranteed long-term debt, use of IMF credit, and short-term debt. Short-term debt includes all debt having an original maturity of one year or less and interest in arrears on …	World Bank, International Debt Statistics.	Economic Policy & Debt: External debt: Debt ratios & other items	International Debt Statistics	Annual	Weighted average	Data on external debt are gathered through the World Bank's Debtor Reporting System (DRS). Long term debt data are compiled using the countries report on public and publicly guaranteed borrowing on a loan-by-loan basis and private non guaranteed borrowing on an aggregate basis. These data are supplemented by information from major multilateral banks and official lending agencies in major creditor…	External debt is that part of the total debt in a country that is owed to creditors outside the country. The debtors can be the government, corporations or private households. The debt includes money owed to private commercial banks, other governments, or international financial institutions. External indebtedness affects a country's creditworthiness and investor perceptions. Nonreporting countri…			https://datacatalog.worldbank.org/public-licenses#cc-by
NY.GDP.MKTP.KD.ZG	CC BY-4.0	GDP growth (annual %)		Annual percentage growth rate of GDP at market prices based on constant local currency. Aggregates are based on constant 2015 prices, expressed in U.S. dollars. GDP is the sum of gross value added by all resident producers in the economy plus any product taxes and minus any subsidies not included in the value of the products. It is calculated without making deductions for depreciation of fabricat…	World Bank national accounts data, and OECD National Accounts data files.	Economic Policy & Debt: National accounts: Growth rates		Annual	Weighted average	Gross domestic product (GDP) represents the sum of value added by all its producers. Value added is the value of the gross output of producers less the value of intermediate goods and services consumed in production, before accounting for consumption of fixed capital in production. The United Nations System of National Accounts calls for value added to be valued at either basic prices (excluding …	An economy's growth is measured by the change in the volume of its output or in the real incomes of its residents. The 2008 United Nations System of National Accounts (2008 SNA) offers three plausible indicators for calculating growth: the volume of gross domestic product (GDP), real gross domestic income, and real gross national income. The volume of GDP is the sum of value added, measured at co…	Each industry's contribution to growth in the economy's output is measured by growth in the industry's value added. In principle, value added in constant prices can be estimated by measuring the quantity of goods and services produced in a period, valuing them at an agreed set of base year prices, and subtracting the cost of intermediate inputs, also in constant prices. This double-deflation meth…		https://datacatalog.worldbank.org/public-licenses#cc-by
FP.CPI.TOTL.ZG	CC BY-4.0	Inflation, consumer prices (annual %)		Inflation as measured by the consumer price index reflects the annual percentage change in the cost to the average consumer of acquiring a basket of goods and services that may be fixed or changed at specified intervals, such as yearly. The Laspeyres formula is generally used.	International Monetary Fund, International Financial Statistics and data files.	Financial Sector: Exchange rates & prices		Annual	Median					https://datacatalog.worldbank.org/public-licenses#cc-by
BX.KLT.DINV.WD.GD.ZS	CC BY-4.0	Foreign direct investment, net inflows (% of GDP)		Foreign direct investment are the net inflows of investment to acquire a lasting management interest (10 percent or more of voting stock) in an enterprise operating in an economy other than that of the investor. It is the sum of equity capital, reinvestment of earnings, other long-term capital, and short-term capital as shown in the balance of payments. This series shows net inflows (new investme…	International Monetary Fund, International Financial Statistics and Balance of Payments databases, World Bank, International Debt Statistics, and World Bank and OECD GDP estimates.	Economic Policy & Debt: Balance of payments: Capital & financial account		Annual	Weighted average	Data on equity flows are based on balance of payments data reported by the International Monetary Fund (IMF). Foreign direct investment (FDI) data are supplemented by the World Bank staff estimates using data from the United Nations Conference on Trade and Development (UNCTAD) and official national sources. The internationally accepted definition of FDI (from the sixth edition of the IMF's Balanc…	Private financial flows - equity and debt - account for the bulk of development finance. Equity flows comprise foreign direct investment (FDI) and portfolio equity. Debt flows are financing raised through bond issuance, bank lending, and supplier credits.	FDI data do not give a complete picture of international investment in an economy. Balance of payments data on FDI do not include capital raised locally, an important source of investment financing in some developing countries. In addition, FDI data omit nonequity cross-border transactions such as intra-unit flows of goods and services. The volume of global private financial flows reported by the…	Note: Data starting from 2005 are based on the sixth edition of the IMF's Balance of Payments Manual (BPM6).	https://datacatalog.worldbank.org/public-licenses#cc-by
GC.TAX.TOTL.GD.ZS	CC BY-4.0	Tax revenue (% of GDP)		Tax revenue refers to compulsory transfers to the central government for public purposes. Certain compulsory transfers such as fines, penalties, and most social security contributions are excluded. Refunds and corrections of erroneously collected tax revenue are treated as negative revenue.	International Monetary Fund, Government Finance Statistics Yearbook and data files, and World Bank and OECD GDP estimates.	Public Sector: Government finance: Revenue		Annual	Weighted average	The IMF's Government Finance Statistics Manual 2014, harmonized with the 2008 SNA, recommends an accrual accounting method, focusing on all economic events affecting assets, liabilities, revenues, and expenses, not just those represented by cash transactions. It accounts for all changes in stocks, so stock data at the end of an accounting period equal stock data at the beginning of the period plu…		For most countries central government finance data have been consolidated into one account, but for others only budgetary central government accounts are available. Countries reporting budgetary data are noted in the country metadata. Because budgetary accounts may not include all central government units (such as social security funds), they usually provide an incomplete picture. In federal stat…		https://datacatalog.worldbank.org/public-licenses#cc-by
FR.INR.LEND	CC BY-4.0	Lending interest rate (%)		Lending rate is the bank rate that usually meets the short- and medium-term financing needs of the private sector. This rate is normally differentiated according to creditworthiness of borrowers and objectives of financing. The terms and conditions attached to these rates differ by country, however, limiting their comparability.	International Monetary Fund, International Financial Statistics and data files.	Financial Sector: Interest rates		Annual		Many interest rates coexist in an economy, reflecting competitive conditions, the terms governing loans and deposits, and differences in the position and status of creditors and debtors. In some economies interest rates are set by regulation or administrative fiat. In economies with imperfect markets, or where reported nominal rates are not indicative of effective rates, it may be difficult to ob…	Both banking and financial systems enhance growth, the main factor in poverty reduction. At low levels of economic development commercial banks tend to dominate the financial system, while at higher levels domestic stock markets tend to become more active and efficient. The size and mobility of international capital flows make it increasingly important to monitor the strength of financial systems…	Countries use a variety of reporting formats, sample designs, interest compounding formulas, averaging methods, and data presentations for indices and other data series on interest rates. The IMF's Monetary and Financial Statistics Manual does not provide guidelines beyond the general recommendation that such data should reflect market prices and effective (rather than nominal) interest rates and…		https://datacatalog.worldbank.org/public-licenses#cc-by
